# Supplementary material for: The citation of relevant systematic reviews and randomised trials in published reports of trial protocols
Source: Trials. 2016 Dec 7;17:581. doi: 10.1186/s13063-016-1713-6 (PMC5142318; doi:10.1186/s13063-016-1713-6)
Supplement: Additional file 1: — Data extraction file with raw data. (XLSX 31 kb) [file 13063_2016_1713_MOESM1_ESM.xlsx]

## Sheet: Φύλλο1
journal	spirit_endorse	subject	subject_cat	id	author	include	citation_year_n	intro_n_no	update_sr	cochrane_n_no	key	no_authors	single_mult	country_first	n_sites	continent	funding	typ_fund	intro_n	intro_p	var14	citation_year_p	cochrane_n	cochrane_p	design	comment	coi	data_share	doi	single_mult_no	n_sites_no	continent_no	funding_no	typ_fund_no	design_no	coi_no	intervention	intervention_no
BMJ open	1	water sanitization	biological or vaccine	1	Nery	1	2014	updated previous sr	1	no	IF5DQABA	13	multi	australia	multiple	asia & other	yes	government	previous sr	previous SR		2014	no	no	parallelCRT		no	http://creativecommons.org/publicdomain/zero/1.0/	10.1136/bmjopen-2015-009293	multi	multiple	asia & other	yes	government	parallelCRT	no	biological or vaccine	biological or vaccine
BMC psychiatry	1	staff stress	behavioral	3	Baker	1	2014	updated previous sr	1	no	KBVNBSHQ	5	multi	uk	multiple	europe	yes	government	previous sr	previous SR		2011	no	no	stepped-wedged & CRT		no	not declared	10.1186/s12888-015-0703-7	multi	multiple	europe	yes	government	stepped-wedged & CRT	no	behavioral	behavioral
Reproductive health	1	labor	behavioral	4	Hofmeyr	1	2009	previous sr not used	0	yes	UDKIKATF	7	multi	south africa	multiple	asia & other	yes	other	previous sr	previous SR		2009	yes	yes	parallel		no	http://creativecommons.org/publicdomain/zero/1.0/	10.1186/s12978-015-0105-9	multi	multiple	asia & other	yes	other	parallel	no	behavioral	behavioral
Nutrients	0	attention deficit syndrome	behavioral	5	Kean	1	2012	previous sr not used	0	no	98Z5NWW8	11	multi	australia	single	asia & other	yes	government & industry	previous sr	previous SR		2012	no	no	parallel		yes	not declared	10.3390/nu7125507	multi	single	asia & other	yes	government & industry	parallel	yes	dietary supplement	dietary supplement
Journal of advanced nursing	1	cancer trx		6	Spoelstra	1	2009	previous sr not used	0	no	SH5WK24W	8	single	usa	multiple	americas	yes	government	previous sr	previous SR		2009	no	no	parallel		no	not declared	10.1111/jan.12714	single	multiple	americas	yes	government	parallel	no	behavioral	behavioral
BMC public health	1	smoking cesseation		7	Pavey	1	2014	updated previous sr	1	yes	C94F6RI9	4	single	australia	single	asia & other	yes	government	previous sr	previous SR		2014	yes	yes	parallel		no	not declared	10.1186/s12889-015-2631-3	single	single	asia & other	yes	government	parallel	no	behavioral	behavioral
Trials	1	depression	behavioral	9	Jahoda	1	2013	previous sr & new trials	10	no	CE8UPTIA	10	multi	uk	multiple	europe	yes	government	previous sr	previous SR		2008	no	no	parallel		no	http://creativecommons.org/publicdomain/zero/1.0/	10.1186/s13063-015-1103-5	multi	multiple	europe	yes	government	parallel	no	behavioral	behavioral
BMC palliative care	1	palliative care	behavioral	10	Hudson	1	2009	no references to other/no first claim		feasibility	3DXRR24T	11	multi	australia	single	asia & other	nd	nd_no	feasibility study	feasibility study	pilot		feasibility		parallelCRT		no	http://creativecommons.org/publicdomain/zero/1.0/	10.1186/s12904-015-0071-6	multi	single	asia & other	nd	nd_no	parallelCRT	no	behavioral	behavioral
Trials	1	biliary reconstruction		11	Goumard	1	2012	no references to other/no first claim		feasibility	NZIV695J	12	multi	france	multiple	europe	yes	government	feasibility study	feasibility study	pilot		feasibility		parallel	refers to other rcts but based on new stent design	no	http://creativecommons.org/publicdomain/zero/1.0/	10.1186/s13063-015-1139-6	multi	multiple	europe	yes	government	parallel	no	surgery or procedure	surgery or procedure
Trials	1	trigeminal neuralgia		12	Burmeister	1	2012	reference to other rcts		no	IIDBUHVV	6	single	germany	single	europe	yes	industry	rcts	previous SR	SR highlighted need for RCTs based on GRADE	2013	no	no	parallel		yes	http://creativecommons.org/publicdomain/zero/1.0/	10.1186/s13063-015-1052-z	single	single	europe	yes	industry	parallel	yes	drug	drug
Trials	1	old people care	behavioral	13	Arthur	1	2012	previous sr not used			TFT74SJB	10	multi	uk	multiple	europe	yes	government	first	feasibility study					parallelCRT		no	http://creativecommons.org/publicdomain/zero/1.0/	10.1186/s13063-015-1077-3	multi	multiple	europe	yes	government	parallelCRT	no	behavioral	behavioral
SpringerPlus	1	headache		14	Chaibi	1	2012	reference to other rcts			WDE4MESH	4	multi	norway	single	europe	yes	gov & other	rcts	rcts	Previous not placebo-controlled and meth shortcomings				parallel		no	http://creativecommons.org/publicdomain/zero/1.0/	10.1186/s40064-015-1567-5	multi	single	europe	yes	gov & other	parallel	no	other	other
BMJ open	1	heart failure		15	Taylor	1	2014	updated previous sr	1	yes	V759N9XF	18	multi	uk	multiple	europe	yes	gov & other	previous sr	previous SR		2014	yes	yes	parallel		no	upon request to corresponding author	10.1136/bmjopen-2015-009994	multi	multiple	europe	yes	gov & other	parallel	no	other	other
Trials	1	anorexia	behavioral	16	Bartholdy	1	2013	updated previous sr	1	no	WAI38DD3	12	multi	uk	single	europe	yes	government	previous sr	previous SR		2013	no	no	parallel		no	http://creativecommons.org/publicdomain/zero/1.0/	10.1186/s13063-015-1069-3	multi	single	europe	yes	government	parallel	no	other	other
Trials	1	multiple sclerosis		17	Lincoln	1	2014	updated previous sr	1	yes	2TVNPPQE	10	multi	uk	multiple	europe	yes	government	previous sr	previous SR		2014	yes	yes	parallel		no	http://creativecommons.org/publicdomain/zero/1.0/	10.1186/s13063-015-1016-3	multi	multiple	europe	yes	government	parallel	no	behavioral	behavioral
Trials	1	eating disorders		18	Palavras	1	2009	reference to other rcts			3CU89J4D	8	multi	brazil	single	americas	yes	industry	rcts	rcts		2009			parallel		yes	http://creativecommons.org/publicdomain/zero/1.0/	10.1186/s13063-015-1079-1	multi	single	americas	yes	industry	parallel	yes	behavioral	behavioral
Trials	1	continence		19	Tannenbaum	1	99	no references to other/no first claim		pilot	Z5J245G6	7	multi	canada	multiple	americas	yes	government	observat_norefs	no references			pilot		parallelCRT		no	http://creativecommons.org/publicdomain/zero/1.0/	10.1186/s13063-015-1099-x	multi	multiple	americas	yes	government	parallelCRT	no	behavioral	behavioral
Trials	1	hepatobiliar surgery		20	Mungroop	1	2014	claims to be the first trial			549NW3K4	12	multi	holland	multiple	europe	yes	university	first	rcts	not focussed on area	2012			non-inferiority		no	http://creativecommons.org/publicdomain/zero/1.0/	10.1186/s13063-015-1075-5	multi	multiple	europe	yes	university	non-inferiority	no	drug	drug
BMC psychiatry	1	anxiety		21	Romijn	1	2015	previous sr not used		no	H55TMT2X	9	multi	holland	single	europe	yes	other	first	previous SR		2013	no	yes	equivalence		no	http://creativecommons.org/publicdomain/zero/1.0/	10.1186/s12888-015-0697-1	multi	single	europe	yes	other	equivalence	no	behavioral	behavioral
JAMA surgery	0	resident duty hour		22	Bilimoria	1	2006	updated previous sr		no	E3TIDGVH	13	multi	usa	multiple	americas	yes	university&government	first	first	prev review by ACGME)		no		non-inferiority		yes	not declared	10.1001/jamasurg.2015.4990	multi	multiple	americas	yes	university&government	non-inferiority	yes	behavioral	behavioral
Contemporary clinical trials	0	anorexia	behavioral	23	Mitchell	1	2003	previous sr & new trials	10	no	KGEKKD2F	5	multi	australia	multiple	asia & other	nd	nd_no	previous sr	previous SR	small samples, not enough replication	2003	no	yes	parallel		not described	not declared	10.1016/j.cct.2015.12.011	multi	multiple	asia & other	nd	nd_no	parallel	not described	behavioral	behavioral
Trials	1	osteoarthritis		24	Wang	1	2013	claims to be the first trial			A5Z64PPA	8	multi	australia	multiple	asia & other	yes	government	first	observational	observational only				parallel		no	http://creativecommons.org/publicdomain/zero/1.0/	10.1186/s13063-015-1122-2	multi	multiple	asia & other	yes	government	parallel	no	drug	drug
Trials	1	bladder discomfort		25	Li	1	2012	reference to other rcts			W4IT4GR7	2	single	china	single	asia & other	no	nd_no	rcts	first	novel intervention				parallel		no	http://creativecommons.org/publicdomain/zero/1.0/	10.1186/s13063-015-1130-2	single	single	asia & other	no	nd_no	parallel	no	drug	drug
BMJ open	1	cerebral palsy		26	Chorna	1	2007	previous sr & new trials	10	yes	NKCQGA7T	11	multi	usa	single	americas	yes	government	previous sr	previous SR		2007	yes	yes	parallel		no	http://creativecommons.org/publicdomain/zero/1.0/	10.1136/bmjopen-2015-010212	multi	single	americas	yes	government	parallel	no	other	other
Annals of translational medicine		hip arthroplasty		27	Cronin	1	99	no references to other/no first claim			PSQVBWG7	5	multi	uk	single	europe	yes	industry	observat_norefs	no references					parallel		yes	not declared	10.3978/j.issn.2305-5839.2015.12.15	multi	single	europe	yes	industry	parallel	yes	surgery or procedure	surgery or procedure
Trials	1	heart disease & diabetes		28	Davies	1	2013	updated previous sr	1	yes	DAQ3BWUD	8	multi	uk	single	europe	yes	government & industry	previous sr	previous SR		2013	yes	yes	parallel		yes	http://creativecommons.org/publicdomain/zero/1.0/	10.1186/s13063-015-1073-7	multi	single	europe	yes	government & industry	parallel	yes	behavioral	behavioral
Trials	1	post stroke attention deficit		29	Huang	1	2014	updated previous sr	1	yes	94RKBU22	12	multi	china	multiple	asia & other	yes	government	previous sr	previous SR	meth limitations of primary	2014	yes	yes	parallel		no	http://creativecommons.org/publicdomain/zero/1.0/	10.1186/s13063-015-1054-x	multi	multiple	asia & other	yes	government	parallel	no	behavioral	behavioral
Trials	1	schizophrenia		30	Engh	1	2013	reference to other rcts		yes	R6ISFE9P	7	multi	norway	multiple	europe	yes	government	first	first	prev SRs not on HIIT		yes		parallel		no	http://creativecommons.org/publicdomain/zero/1.0/	10.1186/s13063-015-1094-2	multi	multiple	europe	yes	government	parallel	no	behavioral	behavioral
Trials	1	low back pain		31	McCaskey	1	2010	updated previous sr		no	WGI6VD8W	4	multi	swiss	single	europe	yes	government	first	first	prev SRs not specific		no		parallel		no	http://creativecommons.org/publicdomain/zero/1.0/	10.1186/s13063-015-1104-4	multi	single	europe	yes	government	parallel	no	other	other
BMJ open	1	grief disorder		32	Wenn	1	2012	reference to other rcts			7FNU4MJS	5	single	australia	single	asia & other	yes	government	rcts	first	prev RCTs not assessing both outcome and intervention				parallel		no	Curtin Universities Research Data Repository	10.1136/bmjopen-2014-007221	single	single	asia & other	yes	government	parallel	no	behavioral	behavioral
Contemporary clinical trials	0	multiple medical unexplained symptoms		33	Kleinstauber	1	2011	updated previous sr		no	VUGDQG35	5	multi	germany	multiple	europe	yes	government	first	first	prev SRs not using enriched CBT				parallel		not described	not declared	10.1016/j.cct.2015.12.003	multi	multiple	europe	yes	government	parallel	not described	behavioral	behavioral
Trials	1	ischemic stroke		35	Li	1	2012	reference to other rcts			XT3U3X5B	9	multi	china	multiple	asia & other	yes	government	previous sr	previous SR		2012	no	no	parallel		no	http://creativecommons.org/publicdomain/zero/1.0/	10.1186/s13063-015-1076-4	multi	multiple	asia & other	yes	government	parallel	no	drug	drug
Trials	1	diabetes melitus		36	Francisco	1	2015	no references to other/no first claim			F2XJ8KDE	9	multi	brazil	single	americas	yes	government	first	first	prev RCTs not in DM patients				cross-over		no	http://creativecommons.org/publicdomain/zero/1.0/	10.1186/s13063-015-1093-3	multi	single	americas	yes	government	cross-over	no	other	other
Trials	1	root canal		37	da Mota	1	2014	updated previous sr	1	yes	6KIJ6BZE	11	single	brazil	single	americas	no	nd_no	previous sr	previous SR		2014	yes	yes	parallel		no	http://creativecommons.org/publicdomain/zero/1.0/	10.1186/s13063-015-1086-2	single	single	americas	no	nd_no	parallel	no	other	other
BMC cardiovascular disorders	1	blood pressure		38	Benitez-Camps	1	2009	no references to other/no first claim			Q93QZ8UG	25	multi	spain	multiple	europe	yes	government	observat_norefs	observational					parallel		no	http://creativecommons.org/publicdomain/zero/1.0/	10.1186/s12872-015-0161-7	multi	multiple	europe	yes	government	parallel	no	drug	drug
Trials	1	low back pain		40	Sandhu	1	2010	reference to other rcts			ZU33S4KH	16	multi	uk	multiple	europe	yes	government	rcts	consensus	consensus methods to design trial	2015			parallel		yes	http://creativecommons.org/publicdomain/zero/1.0/	10.1186/s13063-015-1117-z	multi	multiple	europe	yes	government	parallel	yes	drug	drug
Trials	1	psychosis		42	Forsell	1	2013	updated previous sr	1	yes	B568FN3U	5	multi	sweden	single	europe	yes	government	previous sr	first	SR not directly related		yes		parallel		no	http://creativecommons.org/publicdomain/zero/1.0/	10.1186/s13063-015-1071-9	multi	single	europe	yes	government	parallel	no	behavioral	behavioral
Trials	1	abdominal surgery		43	Futier	1	2014	previous sr & new trials	10	no	MM3NFS9X	9	multi	france	multiple	europe	yes	government	previous sr	previous SR		2014	no	no	parallel		yes	http://creativecommons.org/publicdomain/zero/1.0/	10.1186/s13063-015-1085-3	multi	multiple	europe	yes	government	parallel	yes	surgery or procedure	surgery or procedure
BMC gastroenterology	1	liver disease		44	Lambert	1	2014	updated previous sr	1	no	XNIEPCM6	8	multi	canada	single	americas	yes	government	previous sr	previous SR		2014	no	no	parallel		yes	http://creativecommons.org/publicdomain/zero/1.0/	10.1186/s12876-015-0400-5	multi	single	americas	yes	government	parallel	yes	dietary supplement	dietary supplement
BMJ open	1	diabetes melitus		45	Ried-Larsen	1	2013	updated previous sr		no	K5UMGZKE	16	single	denmark	single	europe	yes	other	first	previous SR	suggested lower level of exercise was insuff	2013			parallel		yes	upon request to corresponding author	10.1136/bmjopen-2015-009764	single	single	europe	yes	other	parallel	yes	behavioral	behavioral
BMC public health	1	cardio metabolic disease		46	Lackinger	1	2015	claims to be the first trial			7GG252CN	5	multi	austria	multiple	europe	yes	other	first	first					parallel		no	http://creativecommons.org/publicdomain/zero/1.0/	10.1186/s12889-015-2581-9	multi	multiple	europe	yes	other	parallel	no	behavioral	behavioral
BMC health services research	1	diabetes melitus		47	Murray	1	2013	updated previous sr	1	yes	8UP6XV85	12	multi	uk	multiple	europe	yes	government	previous sr	previous SR		2013	yes	yes	parallel		no	http://creativecommons.org/publicdomain/zero/1.0/	10.1186/s12913-015-1246-9	multi	multiple	europe	yes	government	parallel	no	behavioral	behavioral
BMC pregnancy and childbirth	1	prenatal care		48	Ridgeway	1	2010	updated previous sr	1	yes	PHIUZS3P	17	single	usa	single	americas	yes	other	previous sr	previous SR		2010	yes	yes	parallel		no	http://creativecommons.org/publicdomain/zero/1.0/	10.1186/s12884-015-0762-2	single	single	americas	yes	other	parallel	no	behavioral	behavioral
Implementation science : IS	1	osteoarthritis		49	Osteras	1	2010	updated previous sr	1	yes	QRNA684Q	12	multi	norway	multiple	europe	yes	government	previous sr	first	SAMBA is a novel intervention. Prev SRs related to different interventions		yes		cluster-stepwedge		no	http://creativecommons.org/publicdomain/zero/1.0/	10.1186/s13012-015-0353-7	multi	multiple	europe	yes	government	cluster-stepwedge	no	behavioral	behavioral
Contemporary clinical trials		hypertension		50	Weltermann	1	2010	previous sr & new trials	10	yes	73BHII72	3	multi	germany	multiple	europe	nd	nd_no	previous sr	previous SR	But general hypertension not resistant. We could argue that the SR is not specific to condition.	2010	yes	yes	cluster		no	not declared	10.1016/j.cct.2015.12.015	multi	multiple	europe	nd	nd_no	cluster	no	behavioral	behavioral
BMC infectious diseases	1	malaria		51	improv	1	2011	claims to be the first trial			KJ6USKSQ	38	single	australia	multiple	asia & other	yes	other	first	first					parallel		no	http://creativecommons.org/publicdomain/zero/1.0/	10.1186/s12879-015-1276-2	single	multiple	asia & other	yes	other	parallel	no	drug	drug
BMJ open	1	binge eating disorder		52	Schag	1	2014	claims to be the first trial			V8ZUBUWN	7	single	germany	single	europe	yes	government	first	first	novel intervention				parallel		no	http://creativecommons.org/publicdomain/zero/1.0/	10.1136/bmjopen-2015-009445	single	single	europe	yes	government	parallel	no	behavioral	behavioral
Trials	1	tuberculosis		53	Banda	1	2012	no references to other/no first claim			CQE3642P	16	multi	malawi	single	asia & other	yes	government	first	first	novel intervention				cluster		no	http://creativecommons.org/publicdomain/zero/1.0/	10.1186/s13063-015-1068-4	multi	single	asia & other	yes	government	cluster	no	behavioral	behavioral
Journal of diabetes science and technology	0	diabetes melitus		54	Kulzer	1	2012	claims to be the first trial		guideline	CPFNXH4T	12	multi	germany	multiple	europe	yes	industry	first	first	novel intervention		guideline		cluster		yes	not declared	10.1177/1932296815617487	multi	multiple	europe	yes	industry	cluster	yes	behavioral	behavioral
Trials	1	post traumatic stress		55	Allen	1	2014	reference to other rcts			66UMJ6NG	4	single	australia	single	asia & other	yes	gov & other	first	first	prev RCTs not on exposure and cognitive restructuring				parallel		no	http://creativecommons.org/publicdomain/zero/1.0/	10.1186/s13063-015-1059-5	single	single	asia & other	yes	gov & other	parallel	no	behavioral	behavioral
BMJ open	1	gambling		56	Magnusson	1	2014	reference to other rcts			WAQ52C89	5	multi	sweden	single	europe	yes	gov & other	first	first					parallel		no	Non prespecified Data Repository	10.1136/bmjopen-2015-008724	multi	single	europe	yes	gov & other	parallel	no	behavioral	behavioral
BMC public health	1	non-communicable diseases		57	Kent	1	2014	claims to be the first trial			EX6I3CRA	3	multi	australia	multiple	asia & other	yes	other	first	first	observational only				cluster		yes	http://creativecommons.org/publicdomain/zero/1.0/	10.1186/s12889-015-2560-1	multi	multiple	asia & other	yes	other	cluster	yes	behavioral	behavioral
Journal of advanced nursing	1	venous ulcers		58	Jull	1	2014	reference to other rcts			42RNT7VU	6	multi	new zealand	single	asia & other	yes	government	rcts	rcts	narrow inclusion criteria	2014			parallel		no	not declared	10.1111/jan.12864	multi	single	asia & other	yes	government	parallel	no	drug	drug
BMJ open	1	arterial occlusive disease		59	Venturini	1	2007	claims to be the first trial			ZKUFVBJR	11	multi	italy	single	europe	yes	gov & other	first	first					parallel		no	http://creativecommons.org/publicdomain/zero/1.0/	10.1136/bmjopen-2015-009137	multi	single	europe	yes	gov & other	parallel	no	dietary supplement	dietary supplement
Contemporary clinical trials	0	post-stroke		60	Kairy	1	2011	updated previous sr	1	no	ACVFPFBV	9	multi	canada	single	americas	yes	industry & other	previous sr	previous SR		2011	no	yes	parallel		yes	not declared	10.1016/j.cct.2015.12.006	multi	single	americas	yes	industry & other	parallel	yes	other	other
BMJ open	1	orotracheal intubation		61	Bailly	1	2014	updated previous sr	1	no	VF44AJKH	10	multi	france	multiple	europe	yes	other	previous sr	previous SR		2014	no	no	parallel		no	upon request to steering committee	10.1136/bmjopen-2015-009855	multi	multiple	europe	yes	other	parallel	no	surgery or procedure	surgery or procedure
Trials	1	child growth		62	Hoffmann	1	2010	claims to be the first trial			K4EH39QR	3	multi	usa	multiple	americas	yes	government	first	first	observational only	2010			cluster		no	http://creativecommons.org/publicdomain/zero/1.0/	10.1186/s13063-015-1064-8	multi	multiple	americas	yes	government	cluster	no	drug	drug
JMIR research protocols		alcohol drinking		63	Berman	1	2014	reference to other rcts			H3EERS8I	5	multi	sweden	multiple	europe	yes	industry & other	rcts	rcts	author's prev research	2014			parallel		not described	not declared	10.2196/resprot.4894	multi	multiple	europe	yes	industry & other	parallel	not described	behavioral	behavioral
BMJ open	1	prostate hyperplasia		64	Lee	1	2015	no references to other/no first claim			DUDQ69GK	10	multi	korea	multiple	asia & other	yes	other	feasibility study	first	feasability study as prev SRs unrelated alternative meds				parallel		no	upon request to corresponding author	10.1136/bmjopen-2015-008338	multi	multiple	asia & other	yes	other	parallel	no	drug	drug
Danish medical journal	0	hernia repair		65	Andresen	1	2013	claims to be the first trial			ZBUPTIAA	3	multi	denmark	multiple	europe	nd	nd_no	first	first		2013			non-inferiority		yes	not declared		multi	multiple	europe	nd	nd_no	non-inferiority	yes	surgery or procedure	surgery or procedure
Trials	1	urethral stricture		66	Stephenson	1	2012	updated previous sr	1	yes	ZZN76XGI	23	multi	uk	multiple	europe	yes	government	previous sr	previous SR		2012	yes	yes	parallel		no	not declared	10.1186/s13063-015-1120-4	multi	multiple	europe	yes	government	parallel	no	surgery or procedure	surgery or procedure
JMIR research protocols		family support CA patients		67	Hauken	1	2013	claims to be the first trial			QD2R6H9U	4	single	norway	single	europe	yes	government	first	first	observational only	2013			parallel		no	not declared	10.2196/resprot.5055	single	single	europe	yes	government	parallel	no	behavioral	behavioral
Trials	1	joint infections		68	Li	1	2009	updated previous sr	1	yes	5XDZPCNM	19	multi	uk	multiple	europe	yes	government	previous sr	previous SR	180 patients only	2009	yes	yes	non-inferiority		no	http://creativecommons.org/publicdomain/zero/1.0/	10.1186/s13063-015-1098-y	multi	multiple	europe	yes	government	non-inferiority	no	drug	drug
BMC emergency medicine	1	hypertension		70	Gleason-Comstock	1	2012	no references to other/no first claim		feasibility	WBMW9DPZ	11	multi	usa	single	americas	yes	other	first	first	prev feasability study presented as posters x 2	2012	feasibility	feasability	parallel		no	http://creativecommons.org/publicdomain/zero/1.0/	10.1186/s12873-015-0052-3	multi	single	americas	yes	other	parallel	no	behavioral	behavioral
BMC nursing	1	pediatric cancer		71	Ringner	1	2006	previous sr & new trials	10	yes	Z5MC9XMN	4	multi	sweden	multiple	europe	yes	other	previous sr	previous SR		2012	yes	yes	parallel		no	not declared	10.1186/s12912-015-0120-8	multi	multiple	europe	yes	other	parallel	no	behavioral	behavioral
Trials	1	breast cancer		72	Yardley	1	2013	reference to other rcts			JQ47ADD7	13	multi	usa	multiple	americas	yes	industry	rcts	first	phase II/III weekly				play the winner		yes	not declared	10.1186/s13063-015-1101-7	multi	multiple	americas	yes	industry	play the winner	yes	drug	drug
Trials	1	transabdominal operation		73	Jin	1	2002	claims to be the first trial			8CMFKZQ3	5	multi	china	single	asia & other	yes	other	first	first		2002			parallel		no	http://creativecommons.org/publicdomain/zero/1.0/	10.1186/s13063-015-1096-0	multi	single	asia & other	yes	other	parallel	no	other	other
BMJ open	1	tensosynovitis		74	Leppanen	1	2000	claims to be the first trial			HMRVNNEG	5	single	finland	single	europe	yes	government	first	first	observational only	2000			parallel		no	http://creativecommons.org/publicdomain/zero/1.0/	10.1136/bmjopen-2015-008824	single	single	europe	yes	government	parallel	no	surgery or procedure	surgery or procedure
Clinical and translational allergy	1	allergic rinhitis		75	Steveling	1	2014	reference to other rcts			IJGRVCWN	12	multi	uk	single	europe	yes	government & industry	first	first	observational only	2014			parallel		yes	http://creativecommons.org/publicdomain/zero/1.0/	10.1186/s13601-015-0087-2	multi	single	europe	yes	government & industry	parallel	yes	drug	drug
BMJ open	1	arthroplasty		76	Wall	1	2014	reference to other rcts			P4TKWCJP	7	single	uk	single	europe	yes	government	rcts	pilot	initial pilot.. Completed in order to help plan and design a full trial	2012			parallel		no	http://creativecommons.org/publicdomain/zero/1.0/	10.1136/bmjopen-2015-009898	single	single	europe	yes	government	parallel	no	drug	drug
BMC public health	1	work place sitting time		77	O'Connell	1	2014	updated previous sr	1	no	NGINS6FP	11	multi	uk	multiple	europe	yes	government	previous sr	previous SR		2014	no	no	cluster		no	not declared	10.1186/s12889-015-2532-5	multi	multiple	europe	yes	government	cluster	no	behavioral	behavioral
Trials	1	after school support		78	Boone	1	2013	reference to other rcts			42JIG2E8	9	multi	uk	multiple	europe	yes	government	rcts	rcts		2013			cluster		no	Non prespecified Data Repository	10.1186/s13063-015-1081-7	multi	multiple	europe	yes	government	cluster	no	behavioral	behavioral
Trials	1	intracranial aneyrism		79	Tulu	1	2014	updated previous sr	1	no	ZSCXB8V6	15	multi	austria	single	europe	yes	other	previous sr	first	SR not focusing on ischaemic brain injury (condition)		yes		parallel		no	http://creativecommons.org/publicdomain/zero/1.0/	10.1186/s13063-015-1102-6	multi	single	europe	yes	other	parallel	no	surgery or procedure	surgery or procedure
Trials	1	dialysis		80	Zhou	1	2013	reference to other rcts			9MWCQDD5	8	multi	china	multiple	asia & other	yes	gov & other	rcts	rcts	rct/feasability prev by same group	2013			parallel		no	http://creativecommons.org/publicdomain/zero/1.0/	10.1186/s13063-015-1131-1	multi	multiple	asia & other	yes	gov & other	parallel	no	surgery or procedure	surgery or procedure
BMC psychiatry	1	mental care		81	Metz	1	99	claims to be the first trial		pilot	JTC7EJEB	6	multi	nederlands	multiple	europe	yes	other	first	first	pilot	99	pilot	pilot	cluster		no	http://creativecommons.org/publicdomain/zero/1.0/	10.1186/s12888-015-0696-2	multi	multiple	europe	yes	other	cluster	no	behavioral	behavioral
Trials	1	obesity		82	Warschburger	1	2013	previous sr & new trials		no	DVS2RKKM	1	single	germany	single	europe	yes	other	first	first	SRs but not directly on intervention	2009			superiority		no	http://creativecommons.org/publicdomain/zero/1.0/	10.1186/s13063-015-1078-2	single	single	europe	yes	other	superiority	no	behavioral	behavioral
BMC cancer	1	weight loss		83	Stolley	1	2013	no references to other/no first claim		pilot	J69GG43F	8	multi	usa	single	americas	yes	other	first	rcts	3 RCTs on African American	2013	pilot	pilot	parallel		no	http://creativecommons.org/publicdomain/zero/1.0/	10.1186/s12885-015-2004-4	multi	single	americas	yes	other	parallel	no	behavioral	behavioral
BMJ open	1	kawasaki disease		84	Aoyagi	1	2013	claims to be the first trial			U8QHRA7C	11	multi	japan	multiple	asia & other	yes	gov & other	first	pilot	prev work, observational	2013			parallel		no	http://creativecommons.org/publicdomain/zero/1.0/	10.1136/bmjopen-2015-009562	multi	multiple	asia & other	yes	gov & other	parallel	no	drug	drug
BMC neurology	1	parkinsons		85	Connor	1	2006	reference to other rcts			UT59TKZM	7	multi	usa	multiple	americas	yes	other	rcts	rcts	same group in other conditions	2006			parallel		yes	not declared	10.1186/s12883-015-0506-y	multi	multiple	americas	yes	other	parallel	yes	behavioral	behavioral
Trials	1	criticaly ill		86	Ridley	1	2013	reference to other rcts			DNMCRSXV	8	multi	new zealand	multiple	asia & other	yes	industry	rcts	rcts	poss confounding c insulin tx and cardiac surgery patients	2013			parallel		yes	not declared	10.1186/s13063-015-1118-y	multi	multiple	asia & other	yes	industry	parallel	yes	dietary supplement	dietary supplement
Trials	1	chronic illness		88	Sudore	1	2014	previous sr not used		pilot	SZE6U7ZN	6	multi	usa	single	americas	yes	other	first	first	previous work	2014	pilot	pilot	parallel		no	http://creativecommons.org/publicdomain/zero/1.0/	10.1186/s13063-015-1055-9	multi	single	americas	yes	other	parallel	no	behavioral	behavioral
Trials	1	cardiovascular		89	Diederichsen	1	2012	previous sr & new trials	10	yes	MDKV8N9B	13	multi	denmark	multiple	europe	yes	gov & other	previous sr	previous SR		2012	yes	yes	parallel		no	http://creativecommons.org/publicdomain/zero/1.0/	10.1186/s13063-015-1082-6	multi	multiple	europe	yes	gov & other	parallel	no	other	other
Trials	1	obesity		90	Horsak	1	2012	updated previous sr	1	no	S757I3W2	7	multi	austria	single	europe	yes	gov & other	previous sr	previous SR		2012	no	no	parallel		no	http://creativecommons.org/publicdomain/zero/1.0/	10.1186/s13063-015-1091-5	multi	single	europe	yes	gov & other	parallel	no	other	other
BMC endocrine disorders	1	diabetes melitus		91	Yan	1	2015	reference to other rcts			I9996GKM	3	single	china	single	asia & other	yes	gov & other	rcts	rcts		2015			parallel		unclear	http://creativecommons.org/publicdomain/zero/1.0/	10.1186/s12902-015-0071-9	single	single	asia & other	yes	gov & other	parallel	unclear	dietary supplement	dietary supplement
Trials	1	health promotion		92	Jimenez	1	2011	claims to be the first trial			993ZB2NQ	5	multi	usa	single	americas	yes	government	first	first	this is a pilot, prev observational	2011			parallel		no	http://creativecommons.org/publicdomain/zero/1.0/	10.1186/s13063-015-1113-3	multi	single	americas	yes	government	parallel	no	behavioral	behavioral
Trials	1	child delivery		93	Eslami	1	2007	previous sr not used			N22E46IX	6	multi	iran	multiple	asia & other	yes	other	rcts	rcts		2007			parallel		no	http://creativecommons.org/publicdomain/zero/1.0/	10.1186/s13063-015-1070-x	multi	multiple	asia & other	yes	other	parallel	no	behavioral	behavioral
Trials	1	anemia		94	Shet	1	2013	reference to other rcts			J6SCPUVP	7	multi	india	multiple	asia & other	yes	other	rcts	rcts		2013			cluster		no	http://creativecommons.org/publicdomain/zero/1.0/	10.1186/s13063-015-1135-x	multi	multiple	asia & other	yes	other	cluster	no	behavioral	behavioral
Trials	1	pulmonary complications		95	Boden	1	2014	updated previous sr	1	no	JS82HXFK	7	multi	australia	multiple	asia & other	yes	other	previous sr	previous SR		2014	no	no	superiority		no	http://creativecommons.org/publicdomain/zero/1.0/	10.1186/s13063-015-1090-6	multi	multiple	asia & other	yes	other	superiority	no	other	other
BMC obesity	1	obese infertile women		96	Duval	1	2015	updated previous sr		no	6MRA5FMP	18	multi	canada	single	americas	yes	government	first	first	observational only	2011			parallel		no	http://creativecommons.org/publicdomain/zero/1.0/	10.1186/s40608-015-0077-x	multi	single	americas	yes	government	parallel	no	behavioral	behavioral
BMJ open	1	anal fistula		97	Dubois	1	2015	claims to be the first trial			JFCKTWJS	7	multi	france	multiple	europe	yes	industry	first	first	novel intervention, prev observational	2015			parallel		no	CHU Clermont-Ferrand (France), available upon request	10.1136/bmjopen-2015-009884	multi	multiple	europe	yes	industry	parallel	no	surgery or procedure	surgery or procedure
BMC public health	1	acute malnutrition		98	Sibson	1	2014	previous sr not used			4SBSH2BA	8	multi	uk	multiple	europe	yes	gov & other	first	first	observational only	2014			cluster		no	http://creativecommons.org/publicdomain/zero/1.0/	10.1186/s12889-015-2640-2	multi	multiple	europe	yes	gov & other	cluster	no	behavioral	behavioral
The Journal of cardiovascular nursing	0	heart failure		99	Boyde	1	2015	reference to other rcts		pilot	V5C286FM	6	multi	australia	single	asia & other	yes	other	first	first		2015	pilot	pilot	parallel		not described	not declared	10.1097/JCN.0000000000000318	multi	single	asia & other	yes	other	parallel	not described	behavioral	behavioral
BMC health services research	1	cancer patients		100	Vanbutsele	1	2013	updated previous sr		no	46CN29FT	8	multi	belgium	single	europe	yes	other	previous sr	previous SR		2014	no	no	parallel		no	http://creativecommons.org/publicdomain/zero/1.0/	10.1186/s12913-015-1207-3	multi	single	europe	yes	other	parallel	no	behavioral	behavioral
BMC pediatrics	1	cerebral palsy		101	Rasmussen	1	2014	updated previous sr		no	F5NP9RQF	9	multi	denmark	single	europe	yes	other	first	first	prev RCTs involved physio but not IGA	2014			parallel		no	http://creativecommons.org/publicdomain/zero/1.0/	10.1186/s12887-015-0520-7	multi	single	europe	yes	other	parallel	no	surgery or procedure	surgery or procedure
Trials	1	critical care		102	Jerath	1	2009	previous sr not used			UJUDKD5M	6	multi	canada	single	americas	yes	other	first	first	this is a pilot, prev observational	2004			parallel		no	http://creativecommons.org/publicdomain/zero/1.0/	10.1186/s13063-015-1083-5	multi	single	americas	yes	other	parallel	no	drug	drug
Trials	1	anemia		103	Mpoya	1	2009	previous sr & new trials	10	no	VS32HMUP	22	multi	uk	multiple	europe	yes	gov & other	previous sr	updatedSR		2000		yes	factorial		no	http://creativecommons.org/publicdomain/zero/1.0/	10.1186/s13063-015-1112-4	multi	multiple	europe	yes	gov & other	factorial	no	surgery or procedure	surgery or procedure
BMC cancer	1	colorectal cancer		104	Bauer	1	2009	previous sr & new trials	10	no	V9JFXUHA	10	multi	germany	multiple	europe	yes	government	previous sr	previous SR		2012	no	no	parallel		no	http://creativecommons.org/publicdomain/zero/1.0/	10.1186/s12885-015-2002-6	multi	multiple	europe	yes	government	parallel	no	drug	drug
Trials	1	prostate surgery		105	Bailey	1	2015	updated previous sr	1	yes	2Q3EX2NB	14	multi	uk	single	europe	yes	government	previous sr	updatedSR		2015	yes	yes	parallel		no	http://creativecommons.org/publicdomain/zero/1.0/	10.1186/s13063-015-1087-1	multi	single	europe	yes	government	parallel	no	surgery or procedure	surgery or procedure
Trials	1	labor		106	Browne	1	2015	claims to be the first trial			CIUVQFXP	11	multi	nederlands	single	europe	yes	other	first	first	observational only	2015			non-inferiority		no	http://creativecommons.org/publicdomain/zero/1.0/	10.1186/s13063-015-1111-5	multi	single	europe	yes	other	non-inferiority	no	other	other
Journal of advanced nursing	1	pelvic muscle performance		107	Oblasser	1	2015	updated previous sr	1	no	8EFST5B8	4	multi	uk	single	europe	yes	other	previous sr	previous SR		2015	no	no	parallel		no	not declared	10.1111/jan.12868	multi	single	europe	yes	other	parallel	no	other	other
BMJ open	1	infant immunity		108	Allen	1	99	no references to other/no first claim			DJM2UPB4	14	multi	australia	single	asia & other	yes	other	observat_norefs	no references					parallel		yes	not declared	10.1136/bmjopen-2015-009377	multi	single	asia & other	yes	other	parallel	yes	dietary supplement	dietary supplement
